# Supplementary material for: Access, Use, and Patient-Reported Experiences of Emergency Care During the COVID-19 Pandemic: Population-Based Survey
Source: JMIR Hum Factors. 2021 Sep 8;8(3):e30878. doi: 10.2196/30878 (PMC8428819; doi:10.2196/30878)
Supplement: Multimedia Appendix 5 [file humanfactors_v8i3e30878_app5.zip]

Archive with 1 entries (1 files):
- Appendix 5. Interactive Figure 2.html
